# Supplementary material for: Ranking the environmental factors of indoor air quality of metropolitan independent coffee shops by Random Forests model
Source: Sci Rep. 2022 Sep 26;12:16057. doi: 10.1038/s41598-022-20421-2 (PMC9513105; doi:10.1038/s41598-022-20421-2)
Supplement: Supplementary file 3 — Supplementary Information 3. [file 41598_2022_20421_MOESM3_ESM.csv]

date	time	area	occupant	coffee shop	weekday	occupant density	activity	ventilation	street	temperature	RH	CO2	PM10	PM2.5	PM2.5-10	CO	O3	TVOC	p-PAH
2019/11/23	18:15	297.5	38	B	6	0.13	1	2	1	24.15	72.33	688.67	3.43	3.14	0.29	0	0
2019/11/23	19:15	297.5	35	B	6	0.12	1	2	1	24.31	72.6	715.6	4.12	3.61	0.51	0	0
2019/11/22	17:15	297.5	35	B	5	0.12	1	2	1	21.78	79.28	760.6	2.31	1.68	0.63	0	0
2019/11/23	19:00	297.5	40	B	6	0.13	1	2	1	24.45	70.29	727.13	3.73	2.93	0.81	0	0
2019/11/22	19:15	297.5	32	B	5	0.11	1	2	1	23.14	77.92	739	3.47	2.65	0.82	0	0
2019/11/22	17:30	297.5	35	B	5	0.12	1	2	1	22.05	80.8	801.33	3.36	1.77	1.59	0	0.01
2019/11/23	18:30	297.5	36	B	6	0.12		2	1	24.12	71.55	679.6	3.13	2.78	0.35	0	0
2019/11/23	18:45	297.5	32	B	6	0.11		2	1	24.25	73.38	785.77	3.23	2.86	0.37	0	0
2019/11/23	18:00	297.5	30	B	6	0.1		2	1	23.93	72.42	703.53	3.67	3.26	0.41	0	0
2019/11/23	17:45	297.5	34	B	6	0.11		2	1	23.81	71.93	688.47	3.96	3.53	0.43	0	0
2019/11/22	18:45	297.5	25	B	5	0.08		2	1	23.28	77.27	741.67	3.37	2.91	0.45	0	0
2019/11/23	20:00	297.5	32	B	6	0.11		2	1	24.64	75.13	718.47	4.81	4.29	0.52	0	0
2019/11/22	19:00	297.5	29	B	5	0.1		2	1	23.11	77.8	736.07	2.99	2.37	0.63	0	0
2019/11/23	19:30	297.5	35	B	6	0.12		2	1	24.39	75.05	725.27	5.18	4.51	0.67	0	0
2019/11/23	19:45	297.5	36	B	6	0.12		2	1	24.55	72.95	1626.8	4.86	4.17	0.69	0	0
2019/11/22	18:30	297.5	26	B	5	0.09		2	1	23.14	77.3	757.47	4.12	3.37	0.75	0	0
2019/11/22	18:00	297.5	34	B	5	0.11		2	1	23.09	78.68	777.33	2.77	1.92	0.85	0	0
2019/11/22	19:30	297.5	26	B	5	0.09		2	1	23.1	77.64	745.8	6.36	5.4	0.96	0	0
2019/11/22	18:15	297.5	26	B	5	0.09		2	1	23.17	78.15	807.67	4.49	1.68	2.81	0	0
2019/11/22	17:45	297.5	29	B	5	0.1		2	1	22.8	80.6	790.13	140.85	2.6	138.25	0	0
2019/12/28	15:45	30.5	10	D	6	0.33	1	1	2				28.53	3.79	24.73		0
2019/12/26	17:15	30.5	6	D	4	0.2	2	1	2	23.54	74.9	517.67	14.49	8.75	5.74	0.04	0	0.09
2019/12/26	15:45	30.5	4	D	4	0.13	2	1	2	24	75.02	513.67	20.97	13.44	7.53	2	0	0.11
2019/12/28	16:30	30.5	8	D	6	0.26	2	1	2	22.66	68.13	537.4	11.23	2.83	8.4	0	0	0.09
2019/12/26	17:00	30.5	6	D	4	0.2	2	1	2	23.67	74.73	522.93	18.03	8.91	9.12	0.13	0	0.11
2019/12/26	14:45	30.5	4	D	4	0.13	2	1	2			561.87	27.54	17.72	9.82	4.13	0	0.1
2019/12/28	16:00	30.5	10	D	6	0.33	2	1	2			602.07	13.01	2.78	10.23	1.8	0	0.09
2019/12/28	16:45	30.5	7	D	6	0.23	2	1	2	22.53	69.56	621.27	15.03	3.15	11.88	0	0	0.09
2019/12/27	16:45	30.5	5	D	5	0.16	2	1	2	22.76	56.54	746.13	31.45	10.22	21.13	0.93	0	0.28
2019/12/27	17:30	30.5	5	D	5	0.16	2	1	2	23.76	54.64	677.4	33.07	14.78	21.15	0	0	0.24
2019/12/27	15:30	30.5	6	D	5	0.2	2	1	2								0
2019/12/28	15:30	30.5	10	D	6	0.33	2	1	2								0
2019/12/28	18:30	30.5	3	D	6	0.1	3	1	2	23.3	65.97	560.67	8.71	3.09	5.61	0	0	0.19
2019/12/26	18:30	30.5	4	D	4	0.13	3	1	2	23.22	71.85	498.33	17.65	7.95	9.7	0.03		0.09
2019/12/27	18:30	30.5	3	D	5	0.1	3	1	2	22.27	55.88	522	41.26	10.23	72.03	0	0	0.12
2019/12/26	14:15	30.5	2	D	4	0.07	5	1	2				26.4	16.7	9.7		0
2019/12/27	17:00	30.5	5	D	5	0.16	5	1	2	23.14	55.93	795.93	33.15	10.08	21.69	0.4	0	0.24
2019/12/27	15:45	30.5	6	D	5	0.2	5	1	2				56.73	13.31	43.42		0
2019/12/28	17:30	30.5	5	D	6	0.16		1	2	23.34	67.72	685	6.57	2.72	3.85	0.27	0	0.1
2019/12/28	17:15	30.5	5	D	6	0.16		1	2	23.18	68.23	675.27	7.59	2.72	4.87	0	0	0.09
2019/12/28	17:45	30.5	5	D	6	0.16		1	2	23.5	67.64	738.07	7.63	2.66	4.97	0	0	0.11
2019/12/26	17:45	30.5	5	D	4	0.16		1	2	23.25	74.05	478.67	15.06	9.55	5.51	0.04	0	0.1
2019/12/26	17:30	30.5	6	D	4	0.2		1	2	23.36	74.91	506.67	15.11	9.41	5.7	0.04	0	0.1
2019/12/26	16:00	30.5	4	D	4	0.13		1	2	23.95	75.29	511.33	16.75	10.92	5.83	0.8	0	0.11
2019/12/28	17:00	30.5	7	D	6	0.23		1	2	22.98	68.73	638.47	8.79	2.87	5.92	0	0	0.09
2019/12/28	18:00	30.5	4	D	6	0.13		1	2	23.65	66.45	708.67	8.83	2.85	5.98	0	0	0.12
2019/12/26	18:15	30.5	4	D	4	0.13		1	2	23.31	74.26	499.13	15.46	8.95	6.51	0.03		0.11
2019/12/26	18:00	30.5	5	D	4	0.16		1	2	23.24	73.31	475	16.11	9.05	7.05	0.04		0.1
2019/12/28	18:15	30.5	3	D	6	0.1		1	2	23.58	66.9	626.07	10.73	3.16	7.57	0	0	0.11
2019/12/26	16:15	30.5	4	D	4	0.13		1	2	23.95	75.66	514.53	21.03	12.51	8.52	1.87	0	0.11
2019/12/26	16:45	30.5	4	D	4	0.13		1	2	23.75	75.56	512.07	18.13	9.55	8.59	1.07	0	0.11
2019/12/26	14:30	30.5	4	D	4	0.13		1	2			525.29	25.74	17.02	8.72	4.86	0	0.1
2019/12/26	16:30	30.5	4	D	4	0.13		1	2	23.9	75.29	497.4	19.24	10.4	8.84	1.73	0	0.09
2019/12/26	15:30	30.5	4	D	4	0.13		1	2	24.09	75.05	538.93	24.79	15.17	9.62	2.27	0	0.13
2019/12/26	15:00	30.5	4	D	4	0.13		1	2	23.5	80.41	568.93	27.57	17.92	9.65	3.8	0	0.12
2019/12/28	16:15	30.5	10	D	6	0.33		1	2	22.83	68.71	595.93	12.78	3.04	9.74	0	0	0.1
2019/12/26	15:15	30.5	4	D	4	0.13		1	2	24.14	76.44	580.67	29.14	17.91	11.23	3.47	0	0.16
2019/12/27	18:15	30.5	3	D	5	0.1		1	2	22.53	56.36	527.47	80.05	12.47	11.38	0	0	0.11
2019/12/27	18:00	30.5	3	D	5	0.1		1	2	22.82	54.32	526.67	20.5	9.17	17.07	0	0	0.11
2019/12/27	17:45	30.5	4	D	5	0.13		1	2	23.24	53.75	583.67	32.12	14.37	18.49	0	0	0.16
2019/12/27	17:15	30.5	5	D	5	0.16		1	2	23.46	55.39	723.93	31.15	10.21	22.34	0	0	0.2
2019/12/27	16:30	30.5	4	D	5	0.13		1	2	22.04	58.04	838.8	32.87	11.37	22.92	1.73	0	0.13
2019/12/27	16:00	30.5	5	D	5	0.16		1	2			607.93	37.93	12.19	25.25	2.6	0	0.07
2019/12/27	16:15	30.5	5	D	5	0.16		1	2	21.53	57.15	652.27	35.69	12.75	25.89	2	0	0.07
2020/2/22	12:45	59.05	5	E	6	0.08	1	2	2	24.74	61.6	541.67	14.17	8.43	5.75	0	0	0.08	4.333333333
2020/2/22	14:30	59.05	12	E	6	0.2	1	2	2	22.74	66.94	565.87	19.55	9.65	9.9	0	0	0.06	5
2020/2/21	13:00	59.05	6	E	5	0.1	1	2	2	25.17	56.51	529.87	27.26	13.11	14.15	0	0	0.17	5.333333333
2020/2/20	13:00	59.05	5	E	4	0.08	1	2	2								0		5.6
2020/2/21	12:45	59.05	6	E	5	0.1	1	2	2	25.38	54.82	663.87	12.53	5.24	7.29	0	0	0.15	7.133333333
2020/2/21	15:45	59.05	7	E	5	0.12	1	2	2	23.4	61.1	533.13	25.65	12.08	13.57	0	0	0.19	7.333333333
2020/2/20	14:45	59.05	8	E	4	0.14	1	2	2	22.74	68.75	499.07				0	0	0.03	7.4
2020/2/22	14:15	59.05	8	E	6	0.14	1	2	2	22.88	67.25	724.73	15.8	8.91	6.89	0	0	0.05	8.533333333
2020/2/20	15:45	59.05	6	E	4	0.1	1	2	2	22.95	69.75	638.6				0	0	0.17	8.533333333
2020/2/21	12:30	59.05	8	E	5	0.14	1	2	2	25.41	54.65	527.67	7.47	3.93	3.53	0.27	0	0.17	13.26666667
2020/2/20	14:30	59.05	6	E	4	0.1	2	2	2	22.88	67.26	480.27				0	0	0.02	5.933333333
2020/2/20	16:00	59.05	6	E	4	0.1	2	2	2	22.89	70.31	637.07				0	0	0.08	6.733333333
2020/2/20	15:30	59.05	8	E	4	0.14	2	2	2	23.02	71.56	756.67				1.33	0	0.13	7.866666667
2020/2/21	15:15	59.05	2	E	5	0.03	4	2	2	23.44	52.95	687.47	10.35	6.54	3.81	0	0.01	0.22	5.2
2020/2/20	23:45	59.05		E	4	0	4	2	2	21.07	69.92	1176.73	77.77	65.65		1.27	0	1.53	8.466666667
2020/2/20	20:00	59.05		E	4	0	4	2	2	21.16	72.67	871	10.47	9.47		0	0	0.08	15.13333333
2020/2/21	17:30	59.05	3	E	5	0.05	4	2	2	22.64	59.46	727.27	41.91	35.07	6.83	0	0	0.34	16.13333333
2020/2/21	17:45	59.05	4	E	5	0.07	4	2	2	22.43	60.48	722.47	27.27	23.37	3.91	0	0	0.32	16.6
2020/2/20	20:30	59.05		E	4	0	4	2	2	21.14	72.66	731.67	124.93	122.27		0	0	0.45	20.2
2020/2/21	18:00	59.05	5	E	5	0.08	4	2	2	22.26	60.66	750	20.41	16.61	3.8	0	0	0.27	20.26666667
2020/2/21	17:15	59.05	4	E	5	0.07	4	2	2	22.9	58.58	693	34.23	27.27	6.96	0	0	0.32	22.8
2020/2/20	20:15	59.05		E	4	0	4	2	2	21.15	71.58	994.8	64.73	63		0	0	0.26	24.46666667
2020/2/21	01:15	59.05		E	4	0	4	2	2	21.03	65.53	1245.33	93.23	79.37		2.4	0	1.1	24.46666667
2020/2/20	21:15	59.05		E	4	0	4	2	2	21.26	72.45	1154.27	114.25	98.11		0.53	0	0.56	30.33333333
2020/2/21	01:30	59.05		E	4	0	4	2	2	21.09	64.39	1322.67	89.34	77.1		2.67	0	1.01	30.6
2020/2/20	22:00	59.05		E	4	0	4	2	2	21.12	70.87	1271.4	107.04	91.41		2.2	0	1.13	33.66666667
2020/2/20	21:00	59.05		E	4	0	4	2	2	21.11	73.28	806.07	95.32	83.42		0	0	0.32	33.73333333
2020/2/20	22:15	59.05		E	4	0	4	2	2	20.12	72.63	1270.67	91.55	77.02		1.33	0	1.12	43
2020/2/21	01:00	59.05		E	4	0	4	2	2	20.91	67.08	1261.33	118.41	103.31		2.93	0	1.22	47.86666667
2020/2/21	02:00	59.05		E	4	0	4	2	2	20.97	63.7	1397.07	121.19	110.78		2.93	0	1.31	50.26666667
2020/2/21	00:45	59.05		E	4	0	4	2	2	20.89	66.53	1160.4	161.31	152.39		4	0	1.13	50.8
2020/2/20	00:00	59.05		E	4	0	4	2	2	21.15	69.64	1092.27	35.07	22.73		0	0	0.84	54.2
2020/2/20	20:45	59.05		E	4	0	4	2	2	21.17	72.9	701.07	104.53	102.07		0	0	0.32	54.86666667
2020/2/20	23:30	59.05		E	4	0	4	2	2	20.92	68.73	1744.87	141.97	126.16		2.87	0	1.42	60.06666667
2020/2/20	23:15	59.05		E	4	0	4	2	2	20.85	69.33	1583.6	112.69	95.33		2.33	0	1.21	66.66666667
2020/2/20	22:45	59.05		E	4	0	4	2	2	20.34	71.35	1558.93	152.11	133.31		3.2	0	1.27	67
2020/2/20	21:30	59.05		E	4	0	4	2	2	21.29	71.2	1098.53	123.94	107.13		0.93	0	0.82	68.4
2020/2/21	01:45	59.05		E	4	0	4	2	2	21.08	63.69	1412.4	65.13	55.98		2.07	0	1.16	73
2020/2/21	00:15	59.05		E	4	0	4	2	2	21.22	67.74	1162.8	50.94	37.23		1.2	0	0.9	78.26666667
2020/2/20	23:00	59.05		E	4	0	4	2	2	20.62	70.01	1406.4	118.91	102.04		2.6	0	1.5	88.93333333
2020/2/20	22:30	59.05		E	4	0	4	2	2	19.9	73.63	1466.6	92.67	78.06		1.33	0	0.96	95.86666667
2020/2/20	21:45	59.05		E	4	0	4	2	2	21.23	71.47	1180.87	126.57	109.58		1.2	0	0.93	106.1333333
2020/2/21	00:30	59.05		E	4	0	4	2	2	21.13	66.61	1153.33	104.29	94.15		2.8	0	0.91	193.6666667
2020/2/22	12:30	59.05	7	E	6	0.12		2	2	24.55	63.05	524.13	14.58	8.13	6.45	0	0	0.1	2.6
2020/2/22	17:30	59.05	3	E	6	0.05		3	2	23.13	69.91	655.47	8.9	6.89	2.01	0	0	0.08	3.866666667
2020/2/22	17:00	59.05	4	E	6	0.07		3	2	23.43	68.85	609.33	8.74	6.48	2.26	0	0	0.12	4.266666667
2020/2/22	16:15	59.05	5	E	6	0.08		2	2	23.26	68.79	773.53	12.13	7.72	4.41	0	0	0.15	4.333333333
2020/2/22	16:45	59.05	4	E	6	0.07		3	2	23.66	68.42	698.73	10.28	6.99	3.29	0	0	0.16	4.6
2020/2/21	14:00	59.05	4	E	5	0.07		2	2	24.5	58.17	534.6	16.74	9.13	7.61	0	0	0.23	4.6
2020/2/22	15:15	59.05	9	E	6	0.15		2	2	22.51	64.16	779.33	11.44	7.36	4.08	0	0	0.14	4.733333333
2020/2/22	16:30	59.05	4	E	6	0.07		3	2	23.64	68.76	823	10.33	6.65	3.68	0	0	0.15	5
2020/2/22	15:45	59.05	3	E	6	0.05		2	2	22.09	61.6	715.13	11.85	7.41	4.44	0	0	0.17	5.266666667
2020/2/22	15:30	59.05	4	E	6	0.07		2	2	22.28	62.32	758.2	12.66	7.38	5.28	0	0	0.18	5.266666667
2020/2/22	17:45	59.05	7	E	6	0.12		3	2	23.23	69.62	651	9.75	7.15	2.6	0	0	0.09	5.333333333
2020/2/22	13:45	59.05	8	E	6	0.14		2	2	23.44	65	542.87	25.09	13.57	11.52	0	0	0.09	5.333333333
2020/2/22	15:00	59.05	10	E	6	0.17		2	2	22.65	67.43	623.67	15.97	8.72	7.25	0	0	0.11	5.533333333
2020/2/22	12:15	59.05	6	E	6	0.1		2	2	24.46	63.53	504	12.85	7.65	5.19	0	0	0.13	5.6
2020/2/21	14:30	59.05	4	E	5	0.07		2	2	24.09	54.93	608.47	13.84	7.93	5.91	0	0	0.14	5.6
2020/2/21	16:00	59.05	7	E	5	0.12		2	2	23.5	61.96	566.33	30.03	11.97	18.05	0	0	0.15	5.6
2020/2/22	17:15	59.05	3	E	6	0.05		3	2	23.19	69.45	596.87	9.35	7.04	2.31	0	0	0.09	5.666666667
2020/2/22	13:30	59.05	7	E	6	0.12		2	2	23.69	64.21	511.4	17.45	9.77	7.69	0	0	0.09	5.933333333
2020/2/22	13:15	59.05	7	E	6	0.12		2	2	24.17	63.39	506.27	18.21	9.93	8.28	0	0	0.07	6.066666667
2020/2/21	16:15	59.05	7	E	5	0.12		2	2	23.66	61.28	679.87	20.56	10.65	9.91	0	0	0.16	6.066666667
2020/2/20	15:00	59.05	7	E	4	0.12		2	2	22.82	68.78	487.47				0	0	0.03	6.133333333
2020/2/22	14:45	59.05	10	E	6	0.17		2	2	22.77	67.34	570.27	18.63	9.11	9.52	0	0	0.1	6.4
2020/2/22	14:00	59.05	8	E	6	0.14		2	2	23.16	66.2	549.67	18.84	10.17	8.67	0	0	0.08	6.466666667
2020/2/21	14:45	59.05	4	E	5	0.07		2	2	23.89	53.76	680.93	12.35	6.89	5.46	0	0	0.18	6.533333333
2020/2/22	18:15	59.05	8	E	6	0.14		3	2	22.97	68.73	530.53	15.08	10.19	4.89	0	0	0.06	6.6
2020/2/21	13:30	59.05	4	E	5	0.07		2	2	24.9	56.4	675.6	15.78	8.29	7.49	0	0	0.16	6.6
2020/2/21	13:15	59.05	6	E	5	0.1		2	2	25.13	58.09	539.47	21.17	10.18	10.99	0	0	0.13	6.6
2020/2/21	14:15	59.05	4	E	5	0.07		2	2	24.39	58.93	516.2	17.25	10.1	7.15	0	0	0.14	6.733333333
2020/2/20	17:45	59.05	5	E	4	0.08		2	2	21.88	71.4	483.6				0	0	0.07	6.933333333
2020/2/21	15:00	59.05	3	E	5	0.05		2	2	23.61	53.89	692.47	11	6.55	4.45	0	0	0.21	7.066666667
2020/2/22	12:00	59.05	6	E	6	0.1		2	2	24.54	64.15	478.4	14.36	8.03	6.33	0	0	0.16	7.066666667
2020/2/20	14:15	59.05	5	E	4	0.08		2	2	23.13	66.83	461.33				0	0	0.02	7.133333333
2020/2/20	14:00	59.05	5	E	4	0.08		2	2	23.33	67.05	442.73				0	0	0.02	7.133333333
2020/2/20	13:15	59.05	5	E	4	0.08		2	2			475.2				2.2	0	0.02	7.2
2020/2/21	13:45	59.05	4	E	5	0.07		2	2	24.63	54.22	723.13	10.56	6.13	4.43	0	0	0.24	7.4
2020/2/20	16:45	59.05	6	E	4	0.1		2	2	22.53	71.14	630.8				0	0	0.07	7.4
2020/2/21	16:30	59.05	6	E	5	0.1		2	2	23.65	57.51	875.2	13.13	6.91	6.23	0	0	0.27	7.733333333
2020/2/22	13:00	59.05	8	E	6	0.14		2	2	24.52	61.84	550.13	16.57	9.15	7.42	0	0	0.09	7.8
2020/2/20	17:15	59.05	6	E	4	0.1		2	2	22.36	71.74	628.93				0	0	0.1	7.8
2020/2/20	17:00	59.05	6	E	4	0.1		2	2	22.45	71.83	667.33				0	0	0.09	7.866666667
2020/2/20	16:30	59.05	6	E	4	0.1		2	2	22.68	69.13	545.2				0	0	0.07	8.2
2020/2/20	16:15	59.05	6	E	4	0.1		2	2	22.89	69.52	566.87				0	0	0.08	8.266666667
2020/2/21	15:30	59.05	2	E	5	0.03		2	2	23.27	56.76	607.8	14.14	8.29	5.85	0	0	0.27	8.4
2020/2/20	13:30	59.05	5	E	4	0.08		2	2	22.78	69.95	449.67				0.4	0	0.02	8.466666667
2020/2/20	18:00	59.05	5	E	4	0.08		2	2	21.61	72.36	486.87				0	0	0.07	8.6
2020/2/21	16:45	59.05	3	E	5	0.05		2	2	23.48	55.47	842.27	14.37	6.76	7.61	0	0	0.33	8.8
2020/2/20	15:15	59.05	8	E	4	0.14		2	2	22.91	70.45	641.93				0.13	0	0.03	9
2020/2/20	13:45	59.05	5	E	4	0.08		2	2	23.12	68.04	445.87				0	0	0.03	9.133333333
2020/2/22	18:00	59.05	7	E	6	0.12		3	2	23.23	68.62	583.47	13.46	7.99	5.47	0	0	0.09	10.26666667
2020/2/22	16:00	59.05	5	E	6	0.08		2	2	22.53	66.94	679.6	14.44	9.57	4.87	0	0	0.19	10.73333333
2020/2/21	17:00	59.05	5	E	5	0.08		2	2	23.08	56.04	746.93	11.77	6.26	5.51	0	0	0.33	11.4
2020/2/20	17:30	59.05	5	E	4	0.08		2	2	22.19	70.61	513.33				0	0	0.09	12
2020/2/22	18:30	59.05	8	E	6	0.14		3	2	22.76	65	968.27	15.97	10.36	5.61	0	0	0.06
2020/2/20	12:30	59.05	5	E	4	0.08		2	2								0
2020/2/20	12:45	59.05	5	E	4	0.08		2	2								0
2020/3/5	15:00	31.72	4	F	4	0.13	1	2	2	21.12	69.48	647.2	11.33	5.85	5.48	0	0	0.27	8.2
2020/3/5	13:15	31.72	7	F	4	0.22	1	2	2	20.67	68.13	596.2	14.46	7.59	6.87	0	0	0.24	8.333333333
2020/3/7	12:30	31.72	17	F	6	0.54	1	2	2	24.23	66.82	1226.87	30.15	25.76	4.39	0	0	0.25	8.733333333
2020/3/5	17:15	31.72	7	F	4	0.22	1	2	2	21	71.64	816.33	11.39	5.83	5.57	0	0	0.26	8.866666667
2020/3/7	12:00	31.72	15	F	6	0.47	1	2	2	24.09	67.13	1047.87	19.36	15.53	3.83	0	0	0.32	10.13333333
2020/3/5	11:30	31.72	6	F	4	0.19	1	2	2	20.36	71.25	595.47	12.21	8.29	3.91	0	0	0.07	10.66666667
2020/3/7	16:30	31.72	21	F	6	0.66	1	2	2	25.5	69.45	1088	29.31	16.32	12.99	0	0	0.16	10.8
2020/3/7	12:45	31.72	18	F	6	0.57	1	2	2	24.24	66.65	1283.13	57.21	48.66	8.55	0	0	0.26	11.13333333
2020/3/6	16:45	31.72	12	F	5	0.38	1	2	2	22.23	77.06	1241.53	3.97	1.87	2.1	0	0	0.14	11.46666667
2020/3/7	13:30	31.72	18	F	6	0.57	1	2	2	24.44	67.15	1048.93	29.93	24.71	5.21	0	0	0.27	11.66666667
2020/3/7	13:15	31.72	19	F	6	0.6	1	2	2	24.38	66.38	1007.93	21.89	17.11	4.78	0	0	0.28	12.06666667
2020/3/7	12:15	31.72	17	F	6	0.54	1	2	2	24.17	66.69	1116.8	22.55	17.59	4.96	0	0	0.27	12.46666667
2020/3/6	17:00	31.72	13	F	5	0.41	1	2	2	22.34	77.72	1478	8	2.35	5.65	0	0	0.21	13
2020/3/6	13:15	31.72	9	F	5	0.28	1	2	2	22.52	76.73	1072.07	20.08	12.65	7.43	0	0	0.27	13.66666667
2020/3/7	13:00	31.72	16	F	6	0.5	1	2	2	24.32	66.39	1015.4	27.32	20.91	6.41	0	0	0.23	14.26666667
2020/3/7	16:15	31.72	17	F	6	0.54	1	2	2	25.33	68.85	1294.8	13.48	6.04	7.44	0	0	0.18	17.8
2020/3/7	15:15	31.72	10	F	6	0.32	1	2	2	24.69	70.23	800.73	21.85	15.71	6.13	0	0	0.12	24.46666667
2020/3/5	10:30	31.72	4	F	4	0.13	1	2	2				12.53	4.78	7.75		0
2020/3/5	11:45	31.72	8	F	4	0.25	2	2	2	20.5	70.1	603.27	13.89	8.57	5.32	0	0	0.84	8.333333333
2020/3/5	12:30	31.72	6	F	4	0.19	2	2	2	20.61	68.45	557	15.79	8.83	6.96	0	0	0.26	9.2
2020/3/7	14:15	31.72	9	F	6	0.28	2	2	2	23.91	64.48	969.67	6.53	4.97	1.55	0	0	0.28	11.4
2020/3/6	16:30	31.72	9	F	5	0.28	2	2	2	22.1	76.91	1103.33	5.31	2.26	3.05	0	0	0.14	13
2020/3/6	14:30	31.72	6	F	5	0.19	2	2	2	21.5	78.74	776.07	5.55	2.53	3.03	0	0	0.16	13.86666667
2020/3/5	10:45	31.72	5	F	4	0.16	2	2	2			543.33	16.1	8.85	7.25	2.2	0	0.09	15.25
2020/3/5	16:15	31.72	6	F	4	0.19	2	2	2	20.98	70.01	682.67	10.1	5.15	4.95	0	0	0.28	17.46666667
2020/3/6	13:30	31.72	9	F	5	0.28	2	2	2	22.92	76.31	1295.67	21.15	13.81	7.35	0	0	0.28	18.06666667
2020/3/6	14:15	31.72	5	F	5	0.16	2	2	2	21.97	70.61	836.33	6.33	2.91	3.41	0	0	0.18	23.13333333
2020/3/7	15:45	31.72	17	F	6	0.54	3	2	2	25.1	68.74	1008.53	11.35	7.91	3.45	0	0	0.2	9.733333333
2020/3/7	13:45	31.72	9	F	6	0.28	3	2	2	24.53	66	985.13	18.2	12.15	6.05	0	0	0.26	10.53333333
2020/3/7	18:00	31.72	7	F	6	0.22	3	2	2	25.35	70.12	795.87	11.95	7.53	4.43	0.93	0	0.1	11.4
2020/3/7	16:00	31.72	15	F	6	0.47	3	2	2	25.19	68.66	1155.53	14.95	6.79	8.17	0	0	0.2	14.13333333
2020/3/7	18:15	31.72	8	F	6	0.25	3	2	2	25.3	70.32	849.2	12.42	7.37	5.05	1.87	0	0.11	15.66666667
2020/3/7	18:30	31.72	8	F	6	0.25	3	2	2	25.09	71.62	727.73	13.58	7.31	6.27	1.33	0	0.1	16.93333333
2020/3/7	15:30	31.72	11	F	6	0.35	3	2	2	25.07	68.97	997.07	18.54	12.51	6.03	0	0	0.16	22.46666667
2020/3/5	14:00	31.72	6	F	4	0.19	5	2	2	21.2	69.9	757.33	10.21	5.44	4.77	0	0	0.34	9.133333333
2020/3/5	13:00	31.72	6	F	4	0.19		2	2	20.57	67.3	575.53	14.63	7.23	7.41	0	0	0.23	6.6
2020/3/5	12:45	31.72	6	F	4	0.19		2	2	20.55	67.7	565.47	14.29	7.35	6.94	0	0	0.23	7
2020/3/5	15:30	31.72	6	F	4	0.19		2	2	21.22	70.88	755.27	13.27	6.45	6.82	0	0	0.31	7.666666667
2020/3/5	13:30	31.72	7	F	4	0.22		2	2	20.75	70.05	660.47	12.43	6.37	6.05	0	0	0.25	7.8
2020/3/7	16:45	31.72	20	F	6	0.63		2	2	25.69	69.72	1218.6	35.1	22.81	12.29	0	0	0.17	8.066666667
2020/3/7	17:00	31.72	4	F	6	0.13		2	2	25.76	69.12	1100.27	20.81	12.64	8.17	0	0	0.16	8.466666667
2020/3/5	12:15	31.72	5	F	4	0.16		2	2	20.59	69.83	572.4	13.35	8.47	4.87	0	0	0.29	8.6
2020/3/5	12:00	31.72	7	F	4	0.22		2	2	20.55	70.25	609.87	19.33	12.56	6.77	0	0	0.46	8.866666667
2020/3/7	14:00	31.72	8	F	6	0.25		2	2	24.18	64.86	945.33	11.32	7.57	3.75	0	0	0.34	8.933333333
2020/3/7	17:15	31.72	3	F	6	0.09		2	2	25.72	68.39	1011.27	11.67	6.6	5.07	0	0	0.14	8.933333333
2020/3/7	17:45	31.72	7	F	6	0.22		2	2	25.44	70.08	883.67	14.67	8.71	5.96	0.53	0	0.14	9
2020/3/7	14:30	31.72	6	F	6	0.19		2	2	23.78	65.74	909	7.23	4.35	2.89	0	0	0.31	9.133333333
2020/3/5	17:30	31.72	6	F	4	0.19		2	2	21.07	71.74	837.07	10.37	6	4.37	0	0	0.25	9.266666667
2020/3/5	15:15	31.72	6	F	4	0.19		2	2	21.01	70.54	676.87	12.71	6.85	5.87	0	0	0.29	9.533333333
2020/3/5	17:00	31.72	6	F	4	0.19		2	2	21.09	71.39	818.27	8.8	5.07	3.73	0	0	0.27	9.666666667
2020/3/6	12:45	31.72	9	F	5	0.28		2	2	22.29	78.16	1062.73	8.07	5.39	2.68	0	0	0.17	9.8
2020/3/5	16:00	31.72	5	F	4	0.16		2	2	21.1	68.68	673.93	10.73	5.21	5.51	0	0	0.26	10
2020/3/5	16:45	31.72	6	F	4	0.19		2	2	21.08	71.35	797.4	8.15	4.79	3.35	0	0	0.27	10.33333333
2020/3/6	18:00	31.72	4	F	5	0.13		2	2	22	79.15	1120.93	6.45	3.83	2.63	0	0	0.21	11.06666667
2020/3/5	16:30	31.72	6	F	4	0.19		2	2	20.97	71.01	736.53	10.24	4.99	5.25	0	0	0.28	11.06666667
2020/3/6	12:15	31.72	12	F	5	0.38		2	2	21.3	81.03	778.93	5.78	2.49	3.29	0	0	0.12	11.46666667
2020/3/7	17:30	31.72	3	F	6	0.09		2	2	25.52	68.8	1030.2	11.99	5.88	6.11	1.33	0	0.13	11.46666667
2020/3/5	15:45	31.72	5	F	4	0.16		2	2	21.29	68.52	716.2	11.95	5.38	6.57	0	0	0.28	11.46666667
2020/3/5	14:15	31.72	6	F	4	0.19		2	2	21.13	69.35	693.4	12.29	6.63	5.67	0	0	0.32	11.53333333
2020/3/6	12:30	31.72	12	F	5	0.38		2	2	21.66	79.95	894.67	10.27	6.07	4.2	0	0	0.13	11.6
2020/3/5	14:45	31.72	4	F	4	0.13		2	2	21.22	69.03	684.73	12.15	6.29	5.87	0	0	0.29	11.66666667
2020/3/7	14:45	31.72	9	F	6	0.28		2	2	23.68	67.32	672.73	9.43	5.35	4.07	0	0	0.2	11.93333333
2020/3/5	13:45	31.72	7	F	4	0.22		2	2	20.97	70.39	724.2	10.21	5.7	4.51	0	0	0.29	12.4
2020/3/5	14:30	31.72	5	F	4	0.16		2	2	21.17	69.31	690.67	11.43	6.31	5.13	0	0	0.3	12.4
2020/3/6	15:45	31.72	10	F	5	0.32		2	2	21.6	78.32	843.07	4.44	2.73	1.71	0	0	0.13	12.46666667
2020/3/6	13:00	31.72	8	F	5	0.25		2	2	22.32	77.1	1077.6	11.25	7.19	4.06	0	0	0.17	12.73333333
2020/3/6	14:00	31.72	9	F	5	0.28		2	2	22.51	68.08	992.67	9.91	4.28	5.63	0	0	0.2	12.8
2020/3/6	15:15	31.72	9	F	5	0.28		2	2	21.69	80.32	1042	4.6	2.33	2.27	0	0	0.15	12.93333333
2020/3/5	17:45	31.72	6	F	4	0.19		2	2	21.56	70.57	792.27	13.61	8.41	5.2	0	0	0.23	13
2020/3/6	12:00	31.72	11	F	5	0.35		2	2	21.39	80.59	617.27	4.95	2.41	2.54	0	0	0.12	13.13333333
2020/3/6	13:45	31.72	9	F	5	0.28		2	2	22.87	70.97	1111.13	11.03	7.24	3.79	0	0	0.22	13.46666667
2020/3/7	15:00	31.72	8	F	6	0.25		2	2	24.05	70.92	645.6	13.32	7.39	5.93	0	0	0.13	13.93333333
2020/3/6	14:45	31.72	8	F	5	0.25		2	2	21.42	81.17	809.6	5.54	2.45	3.09	0	0	0.15	14.26666667
2020/3/6	17:30	31.72	7	F	5	0.22		2	2	22.02	79.15	1516.8	7.68	4.17	3.51	0	0	0.28	14.6
2020/3/5	18:00	31.72	6	F	4	0.19		2	2	22.19	67.14	714.4	15.29	7.5	7.79	0	0	0.24	14.66666667
2020/3/6	17:15	31.72	8	F	5	0.25		2	2	22.19	78.84	1607.4	6.37	2.19	4.19	0	0	0.22	14.8
2020/3/6	17:45	31.72	7	F	5	0.22		2	2	22.08	79.28	1376.87	8.11	5.43	2.69	0	0	0.26	15.2
2020/3/6	16:00	31.72	10	F	5	0.32		2	2	21.71	77.36	800.33	4.53	2.13	2.39	0	0	0.12	16.53333333
2020/3/6	16:15	31.72	9	F	5	0.28		2	2	22	76.85	1016.47	6.28	2.15	4.13	0	0	0.13	16.66666667
2020/3/5	11:15	31.72	6	F	4	0.19		2	2	20.12	72.95	600.27	12.75	7.54	5.21	0.27	0	0.07	16.8
2020/3/6	15:30	31.72	7	F	5	0.22		2	2	21.67	79.55	1003.4	5.05	2.43	2.62	0	0	0.15	17.53333333
2020/3/6	15:00	31.72	10	F	5	0.32		2	2	21.57	80.7	853.13	5.5	2.45	3.05	0	0	0.14	17.73333333
2020/3/5	11:00	31.72	6	F	4	0.19		2	2	20.02	73.01	561.8	10.53	5.82	4.71	1.47	0	0.06	22.26666667
